# Supplementary material for: High-Resolution Mass Spectrometry and Chemometrics for the Detailed Characterization of Short Endogenous Peptides in Milk By-Products
Source: Molecules. 2021 Oct 27;26(21):6472. doi: 10.3390/molecules26216472 (PMC8587072; doi:10.3390/molecules26216472)
Supplement: Supplementary file 1 [file molecules-26-06472-s001.zip]

Archive with 1 entries (1 files):
- molecules-1431462-supplementary.xlsx
