# Supplementary material for: High-Resolution Mass Spectrometry and Chemometrics for the Detailed Characterization of Short Endogenous Peptides in Milk By-Products
Source: Molecules. 2021 Oct 27;26(21):6472. doi: 10.3390/molecules26216472 (PMC8587072; doi:10.3390/molecules26216472)
Supplement: Supplementary file 1 [file molecules-26-06472-s001.zip › molecules-1431462-supplementary.xlsx]

## Sheet: Table S1
Table S1. Retention times (Rt, min), proposed formulas, adducts, molecular weights, experimental m/z, accuracy (Δ, ppm), main diagnostic product ions, and GRAVY values of the 79 tentatively identified short endogenous peptides in whole milk, whole whey, skimmed whey, and permeate whey.
ID	Name	RT	Formula	Adduct	Molecular Weight	Experimental m/z	Calculated m/z	Δ (ppm)	Major Product Ions	GRAVY index
1	Ala-His	0.847	C9H14N4O3	[M+H]+	226.107	227.114	227.114	-0.224557	156.0768; 110.0712	-0.7
2	Xle-His	5.384	C12H20N4O3	[M+H]+	268.154	269.161	269.161	-0.52385	132.1016; 110.0712; 86.0963	0.475
3	Val-Arg	1.884	C11H23N5O3	[M+H]+	273.18	274.187	274.187	-0.145886	274.1872; 257.160; 175.1186; 158.0923; 116.0704; 112.0866; 72.0807; 70.0651; 60.0558	-0.15
4	Tyr-Pro	6.877	C14H18N2O4	[M+H]+	278.127	279.134	279.134	-0.279436	136.0756; 116.0705; 70.0651	-1.45
5	Val-Tyr	6.293	C14H20N2O4	[M+H]+	280.142	281.149	281.15	-0.455274	182.0813; 165.0548; 136.0759; 72.0808	1.45
6	Tyr-Val	6.47	C14H20N2O4	[M+H]+	280.142	281.149	281.15	-0.313001	136.0757; 118.0862; 72.0807	1.45
7	Tyr-Xle	9.494	C15H22N2O4	[M+H]+	294.158	295.165	295.165	-0.399776	136.0757; 132.1019; 86.0963	1.425
8	Tyr-Gln	2.461	C14H19N3O5	[M+H]+	309.132	310.14	310.14	-0.00644871	147.0764; 137.0757; 130.0499; 101.0709; 84.0443	-2.4
9	Phe-Phe	13.24	C18H20N2O3	[M+H]+	312.147	313.154	313.155	-0.648242	166.0863; 120.0807	2.8
10	Xle-Trp	12.84	C17H23N3O3	[M+H]+	317.174	318.181	318.181	-0.257715	205.0971; 188.0705; 159.0917; 146.0600; 86.0964	1.625
11	Arg-Phe	7.934	C15H23N5O3	[M+H]+	321.18	322.187	322.187	-0.124151	322.1870; 305.1603; 175.1189; 166.0864; 120.0807; 112.0869; 70.0651	-0.85
12	Tyr-Arg	5.34	C15H23N5O4	[M+H]+	337.175	338.182	338.182	-0.517472	338.1817; 321.1553; 175.1190; 158.0926; 136.0759; 116.0706; 112.0868; 70.0651	-2.9
13	Xle-Xle-Val	12.039	C17H33N3O4	[M+H]+	343.247	344.254	344.254	-0.194624	231.1702; 199.1805; 118.0862; 86.0964; 72.0808	4.165
14	Tyr-Tyr	7.565	C18H20N2O5	[M+H]+	344.137	345.145	345.144	0.0202814	182.0813; 165.0548; 136.0759	-1.3
15	Xle-Ala-Phe	13.114	C18H27N3O4	[M+H]+	349.2	350.207	350.207	-0.648187	237.1231; 185.1283; 166.0862; 157.1335; 120.0807; 86.0964	2.915
16	Phe-Gly-Lys	9.467	C17H26N4O4	[M+H]+	350.195	351.203	351.203	-0.501135	205.0971; 204.1343; 187.1077; 177.1022; 147.1128; 130.0863; 120.0808; 101.1073; 84.0808	-0.5
17	Xle-Gly-Tyr	9.722	C17H25N3O5	[M+H]+	351.179	352.187	352.187	-0.289619	239.1022; 182.0812; 171.1126; 165.0547; 143.1178; 136.0757; 86.0963	0.815
18	Xle-Ser-Phe	13.351	C18H27N3O5	[M+H]+	365.195	366.202	366.202	-0.469686	253.1187; 235.1074; 173.1285; 166.0862; 155.1180; 120.0807; 86.0964; 60.0446	2.05
19	Xle-Ala-Tyr	9.999	C18H27N3O5	[M+H]+	365.195	366.202	366.202	-0.387764	253.1187; 185.1285; 182.0812; 165.0546; 157.1335; 136.0757; 86.0963	1.55
20	Xle-Ser-Phe	13.006	C18H27N3O5	[M+H]+	365.195	366.202	366.202	-0.169305	253.1187; 235.1074; 173.1285; 166.0862; 155.1180; 120.0807; 86.0964; 60.0446	2.05
21	His-Ala-Phe	8.74	C18H23N5O4	[M+H]+	373.175	374.182	374.182	-0.227162	209.1033; 181.1084; 166.0863; 120.0808; 110.0713	0.47
22	Tyr-Ser-Xle	11.215	C18H27N3O6	[M+H]+	381.19	382.197	382.197	-0.541605	251.1026; 233.0921; 223.1077; 219.1339; 201.1234; 136.0757; 132.1019; 86.0964; 60.0445	0.685
23	Thr-Val-Tyr	7.871	C18H27N3O6	[M+H]+	381.19	382.197	382.197	-0.149138	201.1234; 173.1285; 155.1179; 136.0757; 101.0709; 74.0600; 72.0808	0.73
24	Val-Xle-Arg	10.451	C17H34N6O4	[M+H]+	386.264	387.271	387.271	-0.475119	288.2030; 271.1765; 185.1651; 175.1189; 158.0924; 116.0707; 112.0870; 86.0964; 72.0808; 70.0652	1.285
25	Xle-Pro-Tyr	10.519	C20H29N3O5	[M+H]+	391.211	392.218	392.218	-0.336548	279.1337; 183.0493; 182.0814; 165.0545; 136.0758; 86.0963; 70.0651	0.415
26	Glu-Val-Phe	11.101	C19H27N3O6	[M+H]+	393.19	394.197	394.197	-0.37291	265.1547; 229.1183; 201.1234; 183.1128; 166.0863; 120.0808; 102.0550; 84.0444; 72.0808	1.17
27	His-Xle-Gln	4.943	C17H28N6O5	[M+H]+	396.212	397.219	397.219	-0.0730075	251.1503; 223.1552; 147.0763; 138.0662; 130.0499; 110.0713; 86.0964	-0.85
28	Xle-Arg-Xle	12.548	C18H36N6O4	[M+H]+	400.28	401.287	401.287	-0.458525	288.2028; 271.1760; 253.1658; 175.1189; 131.1178; 112.0869; 86.0964	1.265
29	Xle-Xle-Arg	8.522	C18H36N6O4	[M+H]+	400.28	401.287	401.287	-0.234246	271.1862; 199.1805; 175.1190; 158.0926; 116.0705; 86.0964; 70.0651	1.265
30	Arg-Asn-Xle	10.039	C16H31N7O5	[M+H]+	401.239	402.246	402.246	-0.442515	289.1617; 272.1351; 246.1450; 229.1186; 226.1297; 157.1084; 140.0819; 112.0869; 86.0963; 70.0651	-1.285
31	Tyr-Pro-Glu	7.094	C19H25N3O7	[M+H]+	407.169	408.176	408.177	-0.396887	245.1130; 148.0601; 136.0756; 70.0651	-2.13
32	Xle-Xle-Tyr	12.718	C21H33N3O5	[M+H]+	407.242	408.249	408.249	-0.372322	199.1803; 182.0813; 165.0545; 136.0757; 86.0964	2.335
33	Tyr-Xle-Xle	14.462	C21H33N3O5	[M+H]+	407.242	408.249	408.249	-0.249847	249.1596; 245.1858; 136.0757; 132.1021; 86.0964	2.335
34	Pro-Xle-Trp	15.124	C22H30N4O4	[M+H]+	414.227	415.234	415.234	-0.327526	205.0972; 188.0705; 183.1492; 159.0917; 86.0964; 70.0651	0.55
35	Arg-Glu-Xle	7.738	C17H32N6O6	[M+H]+	416.238	417.245	417.246	-0.321154	304.1613; 287.1348; 269.1242; 258.1558; 243.1338; 241.1293; 157.1084; 132.1019; 112.0869; 102.0549; 86.0964; 84.0444; 70.0652	-1.285
36	Xle-Gln-Tyr	9.849	C20H30N4O6	[M+H]+	422.217	423.224	423.224	-0.132318	225.1233; 208.0968; 182.0812; 165.0546; 136.0757; 131.1179; 101.0709; 86.0964; 84.0443	-0.215
37	Xle-Lys-Tyr	9.485	C21H34N4O5	[M+H]+	422.253	423.26	423.26	-0.474885	310.1761; 182.0812; 165.0545; 131.1179; 101.1073; 86.0964; 84.0808	-0.35
38	Xle-Glu-Tyr	10.175	C20H29N3O7	[M+H]+	423.201	424.208	424.208	-0.0518614	293.1132; 215.1390; 182.0812; 136.0758; 102.0550; 86.0964; 84.0444	-0.215
39	Xle-Ala-Xle-Asp	11.018	C19H34N4O7	[M+H]+	430.243	431.25	431.25	-0.28058	247.1291; 199.1808; 185.1284; 157.1335; 86.0964	1.655
40	Xle-Arg-Phe	13.095	C21H34N6O4	[M+H]+	434.264	435.271	435.271	-0.376776	322.1870; 305.1604; 288.2026; 253.1659; 175.1188; 166.0863; 131.1179; 120.0808; 86.0964; 70.0651	0.815
41	Val-Arg-Tyr	8.382	C20H32N6O5	[M+H]+	436.243	437.251	437.251	-0.180674	321.1556; 274.1873; 239.1502; 175.1190; 136.0757; 112.0869;72.0808; 70.0651	-0.53
42	Tyr-Val-Tyr	10.176	C23H29N3O6	[M+H]+	443.206	444.213	444.213	-0.150829	235.1443; 182.0812; 165.0545; 136.0757; 72.0808	0.53
43	Ala-Xle-Xle-Glu	13.134	C20H36N4O7	[M+H]+	444.258	445.266	445.266	-0.0696214	199.1801; 185.1286; 157.1335; 148.0602; 102.0550; 86.0964	1.655
44	Glu-Val-Phe-Gly	10.193	C21H30N4O7	[M+H]+	450.211	451.219	451.219	-0.0243784	229.1183; 223.1076; 219.1492; 201.1234; 183.1128; 120.0808; 102.0443; 84.0443; 72.0808	0.78
45	Arg-Tyr-Xle	12.13	C21H34N6O5	[M+H]+	450.259	451.266	451.266	-0.463141	338.1821; 321.1556; 295.1651; 292.1762; 275.1500; 175.1189; 157.1084; 140.0818; 136.0757; 112.0869; 86.0964	-0.67
46	Glu-Val-Phe-Ala	12.03	C22H32N4O7	[M+H]+	464.227	465.234	465.234	-0.0666331	237.1234; 229.1182; 201.1234; 183.1128; 120.0808; 102.0549; 84.0444; 72.0808	1.33
47	Tyr-Gly-Xle-Xle	13.967	C23H36N4O6	[M+H]+	464.263	465.271	465.271	-0.0988672	193.0972; 171.1128; 136.0757; 86.0964	1.655
48	Arg-Tyr-Gln	4.644	C20H31N7O6	[M+H]+	465.234	466.241	466.241	0.186599	449.2143; 303.1452; 292.1768; 275.1503; 157.1084; 147.0763; 136.0757; 130.0499; 112.0868; 70.0651	-3.1
49	Phe-Arg-Phe	16.902	C24H32N6O4	[M+H]+	468.249	469.256	469.256	-0.328179	452.2290; 322.1873; 305.1606; 276.1816; 259.1552; 166.0863; 120.0808; 112.0869; 70.0652	0.37
50	Xle-Asp-Xle-Xle	15.933	C22H40N4O7	[M+H]+	472.29	473.297	473.297	-0.0232412	229.1179; 201.1233; 183.1129; 86.0964	2.24
51	Tyr-Gly-Xle-Glu	10.004	C22H32N4O8	[M+H]+	480.222	481.229	481.229	-0.0332482	261.1439; 221.0915; 193.0971; 148.0604; 136.0756; 102.0548; 86.0963; 84.0443	-0.265
52	Glu-Asn-Xle-Xle	12.641	C21H37N5O8	[M+H]+	487.264	488.271	488.271	-0.0921618	244.0925; 227.0663; 226.0821; 199.0712; 132.1018; 129.0659; 102.0549; 86.0964; 84.0444	0.325
53	Xle-Pro-Phe-Xle	17.488	C26H40N4O5	[M+H]+	488.3	489.307	489.307	-0.083792	245.1280; 217.1333; 211.1443; 183.1491; 120.0809; 86.0964; 70.0652	2.375
54	Glu-Pro-Phe-Val	13.397	C24H34N4O7	[M+H]+	490.243	491.25	491.25	-0.0223919	245.1287; 227.1025; 217.1335; 199.1076; 120.0807; 102.0550; 84.0443; 70.0651	0.48
55	Tyr-Pro-Xle-Val	13.598	C25H38N4O6	[M+H]+	490.279	491.286	491.286	-0.0529223	261.1231; 233.1282; 211.1439; 183.1491; 136.0756; 118.0963; 86.0963; 70.0651	1.365
56	Val-Xle-Pro-Tyr	12.08	C25H38N4O6	[M+H]+	490.279	491.286	491.286	0.150625	279.1339; 185.1648; 182.0913; 86.0964; 72.0808; 70.0651	1.365
57	Xle-Ser-Lys-Phe	15.511	C24H39N5O6	[M+H]+	493.29	494.297	494.297	-0.394499	329.2175; 294.1809; 216.1343; 201.1234; 198.1238; 173.1284; 170.1288; 166.0862; 155.1179; 129.1022; 120.0808; 101.1073; 86.0964; 84.0807; 60.0444	0.565
58	Pro-Ser-Phe-Phe	15.48	C26H32N4O6	[M+H]+	496.232	497.239	497.239	-0.414287	207.1126; 167.0815; 166.0865; 157.0972; 120.0807; 70.0651	0.8
59	Xle-Val-Xle-Arg	10.451	C23H45N7O5	[M+H]+	499.348	500.355	500.355	-0.0559602	387.2722; 271.1763; 213.1597; 185.1648; 175.1190; 158.0925; 86.0964; 72.0807	2.005
60	Glu-Val-Val-Arg	6.558	C21H39N7O7	[M+H]+	501.291	502.298	502.298	-0.0557438	502.2984; 373.2558; 257.1602; 229.1179; 201.1233; 199.1440; 183.1126; 175.1189; 158.0923; 116.0704; 84.0444; 72.0807; 70.0651	0.1
61	His-Ala-Phe-Glu	8.139	C23H30N6O7	[M+H]+	502.218	503.225	503.225	0.00198718	209.1033; 181.1084; 148.0608; 120.0808; 110.0713	-0.525
62	His-Xle-Ser-Phe	13.337	C24H34N6O6	[M+H]+	502.254	503.261	503.261	-0.266263	251.1501; 223.1552; 110.073; 86.0964	0.74
63	Xle-Thr-Glu-Phe	12.291	C24H36N4O8	[M+H]+	508.253	509.261	509.261	0.0274908	277.1183; 213.0870; 203.1026; 197.1285; 185.0921; 166.0863; 120.0808; 102.0550; 86.0964; 84.0444: 74.0600; 56.0495	0.69
64	Lys-Thr-Val-Tyr	8.252	C24H39N5O7	[M+H]+	509.285	510.292	510.292	-0.137176	281.1496; 230.1499; 212.1394; 182.0812; 173.1285; 129.1022; 101.1073; 84.0808; 74.0600; 72.0808; 56.0495	-0.42
65	Xle-Ala-Tyr-Phe	15.089	C27H36N4O6	[M+H]+	512.263	513.271	513.271	-0.0116897	207.1127; 157.1335; 136.0757; 86.0964	1.865
66	Xle-Arg-Asn-Xle	10.04	C22H42N8O6	[M+H]+	514.323	515.33	515.33	-0.197931	515.3300; 402.2459; 385.2194; 270.1925; 253.1659; 229.1183; 131.1179; 112.0869; 87.0553; 86.0964	0.075
67	Glu-Gln-Xle-Gln	6.134	C21H36N6O9	[M+H]+	516.254	517.262	517.262	0.0985961	258.1084; 243.1339; 230.1135; 147.0764; 129.0659; 102.0550; 86.0964	-1.59
68	Pro-Gln-Tyr-Xle	10.909	C25H37N5O7	[M+H]+	519.269	520.277	520.277	0.172985	226.1186; 198.1237; 136.0757; 115.0866; 101.0709; 86.0964; 84.0444; 70.0651	-0.565
69	Tyr-Pro-Glu-Xle	12.981	C25H36N4O8	[M+H]+	520.253	521.261	521.261	-0.126616	358.1973; 243.1339; 227.1026; 199.1077; 136.0757; 102.0550; 86.0964; 84.0444; 70.0651	-0.565
70	Thr-Xle-Lys-Tyr	10.118	C25H41N5O7	[M+H]+	523.301	524.308	524.308	-0.152582	310.1761; 293.1496; 242.1863; 187.1441; 182.0812; 169.1335; 165.0550; 136.0757; 101.0709; 86.0964; 84.0808; 74.0600; 56.0495	-0.44
71	Xle-Arg-Xle-Lys	9.973	C24H48N8O5	[M+H]+	528.375	529.382	529.382	-0.0321129	529.3820; 416.2980; 270.1925; 260.1969; 253.1659; 225.1710; 147.1128; 86.0964; 84.0808	-0.025
72	Pro-Tyr-Val-Arg	11.804	C25H39N7O6	[M+H]+	533.296	534.304	534.303	0.144113	274.1870; 261.1234; 257.1608; 235.1441; 233.1285; 175.1190; 136.0757;72.0808; 70.0651	-0.8
73	Trp-Xle-Gln-Pro	12.98	C27H38N6O6	[M+H]+	542.285	543.293	543.293	0.0110438	272.1757; 255.1490; 226.1184; 187.0865; 159.0916; 116.0706; 101.0709; 86.0964; 84.0444; 70.0651	-0.465
74	Xle-Pro-Met-Trp	17.163	C27H39N5O5S	[M+H]+	545.267	546.275	546.274	0.216009	342.1846; 229.1005; 211.1441; 205.0972; 188.0706; 183.1492; 159.0917; 104.0528; 86.0964; 70.0651	0.89
75	Xle-Xle-Arg-Phe	15.38	C27H45N7O5	[M+H]+	547.348	548.355	548.355	-0.269898	548.3555; 435.2714; 366.2500; 355.2816; 322.1874; 305.1608; 253.1659; 227.1754; 199.1805; 166.0863; 120.0808; 112.0869; 86.0964	1.655
76	Val-Arg-Tyr-Xle	12.13	C26H43N7O6	[M+H]+	549.327	550.335	550.335	-0.314354	550.3348; 434.2398; 402.2136; 391.2452; 303.1452; 295.1652; 256.1768; 239.1503; 211.1553; 136.0757; 132.1019; 117.1022; 112.0869; 86.0964; 72.0808	0.55
77	Xle-Arg-Phe-Phe	16.901	C30H43N7O5	[M+H]+	581.333	582.34	582.34	-0.391524	452.2291; 400.2356; 389.2660; 270.1925; 259.1553; 253.1659; 166.0963; 131.1179; 120.0808; 112.0869; 86.0964	1.315
78	Gln-Tyr-Xle-Tyr	11.675	C29H39N5O8	[M+H]+	585.28	586.287	586.287	-0.332602	292.1292; 247.1077; 182.0812; 165.0545; 136.0757; 101.0709; 86.0964	-0.58
79	Phe-Arg-Gln-Phe	12.04	C29H40N8O6	[M+H]+	596.307	597.314	597.314	-0.170764	450.2459; 287.1503; 240.1455; 166.0863; 120.0808; 101.0709; 84.0444	-0.6
										0.452468

## Sheet: Table S2
Table S2. Subdivision of the annotated short peptides according to the four subgroups (SP1, SP2, SP3, and SP4). Report of the manual search of the annotated peptides in caseins and whey protein sequences and report of the bioactivity search of the annotated peptides on Milk Bioactive Peptide Database (MBPDB), BIOPEP, and Peptide Ranker
				Search on protein sequences		MBPDB						BIOPEP											Peptide Ranker
ID	RT	Formula	Group	Caseins	Whey proteins	ACE inhibitor	DPP-IV inhibitor	Anti-inflammatory	Antioxidant	Antimicrobial	Immuno-modulatory	ACE inhibitor	DPP-III inhibitor	DPP-IV inhibitor	Antioxidant	α-glucosidase inhibitor	Anxiolytic	Renin inhibitor	Neuropeptide	Phosphoinositol regulation	Immunostimulating	Antibacterial	Score (above 0.5 only)
Ala-His	0.847	C9H14N4O3	-		●							●		●
Xle-His	5.384	C12H20N4O3	-	●	●								●	●	●
Xle-Xle-Val	12.039	C17H33N3O4	-		●
Ala-Xle-Xle-Glu	13.134	C20H36N4O7	-
Glu-Gln-Xle-Gln	6.134	C21H36N6O9	-
Val-Arg	1.884	C11H23N5O3	SP1		●	●	●					●		●
Tyr-Val	6.47	C14H20N2O4	SP1	●	●							●		●
Tyr-Xle	9.494	C15H22N2O4	SP1	●	●	●						●	●	●			●						0.302-0.575
Tyr-Gln	2.461	C14H19N3O5	SP1	●	●									●
Xle-Trp	12.84	C17H23N3O3	SP1	●	●	●						●	●	●	●			●					0.944-0.985
Tyr-Arg	5.34	C15H23N5O4	SP1										●	●					●				0.525
Xle-Pro-Tyr	10.519	C20H29N3O5	SP1	●		●						●											0.624-0.687
His-Xle-Gln	4.943	C17H28N6O5	SP1	●
Pro-Xle-Trp	15.124	C22H30N4O4	SP1	●								●											0.947-0.979
Arg-Tyr-Xle	12.13	C21H34N6O5	SP1	●	●	●			●			●			●								0.355-0.563
Xle-Pro-Phe-Xle	17.488	C26H40N4O5	SP1	●																			0.842-0.953
Glu-Pro-Phe-Val	13.397	C24H34N4O7	SP1
Tyr-Pro-Xle-Val	13.598	C25H38N4O6	SP1
Glu-Val-Val-Arg	6.558	C21H39N7O7	SP1	●
Pro-Tyr-Val-Arg	11.804	C25H39N7O6	SP1	●
Xle-Pro-Met-Trp	17.163	C27H39N5O5S	SP1																				0.976-0.981
Val-Arg-Tyr-Xle	12.13	C26H43N7O6	SP1	●		●						●
Val-Tyr	6.293	C14H20N2O4	SP2	●		●						●		●
Phe-Phe	13.24	C18H20N2O3	SP2	●	●							●		●									0.998
Arg-Phe	7.934	C15H23N5O3	SP2	●								●	●										0.986
Tyr-Tyr	7.565	C18H20N2O5	SP2	●	●	●						●	●	●
Xle-Ser-Phe	13.351	C18H27N3O5	SP2	●	●																		0.745-0.829
Xle-Ser-Phe	13.006	C18H27N3O5	SP2	●	●																		0.745-0.829
Xle-Arg-Xle	12.548	C18H36N6O4	SP2		●					●
Xle-Xle-Arg	8.522	C18H36N6O4	SP2	●											●
Xle-Xle-Tyr	12.718	C21H33N3O5	SP2	●	●			●	●		●	●									●
Xle-Gln-Tyr	9.849	C20H30N4O6	SP2	●		●			●	●		●			●							●
Xle-Glu-Tyr	10.175	C20H29N3O7	SP2									●
Xle-Arg-Phe	13.095	C21H34N6O4	SP2	●																			0.918-0.951
Val-Arg-Tyr	8.382	C20H32N6O5	SP2		●							●
Tyr-Val-Tyr	10.176	C23H29N3O6	SP2												●
Arg-Tyr-Gln	4.644	C20H31N7O6	SP2	●								●			●
Phe-Arg-Phe	16.902	C24H32N6O4	SP2																				0.995
Xle-Ser-Lys-Phe	15.511	C24H39N5O6	SP2																				0.535-0.593
Lys-Thr-Val-Tyr	8.252	C24H39N5O7	SP2	●
Xle-Arg-Xle-Lys	9.973	C24H48N8O5	SP2	●
Xle-Xle-Arg-Phe	15.38	C27H45N7O5	SP2	●																			0.828-0.901
Xle-Arg-Phe-Phe	16.901	C30H43N7O5	SP2	●		●						●											0.977-0.985
Phe-Arg-Gln-Phe	12.04	C29H40N8O6	SP2	●																			0.965
Xle-Gly-Tyr	9.722	C17H25N3O5	SP3	●		●			●			●			●					●	●		0.508-0.595
Xle-Ala-Tyr	9.999	C18H27N3O5	SP3	●								●
His-Ala-Phe	8.74	C18H23N5O4	SP3		●																		0.789
Tyr-Ser-Xle	11.215	C18H27N3O6	SP3		●
Thr-Val-Tyr	7.871	C18H27N3O6	SP3	●		●						●
Val-Xle-Arg	10.451	C17H34N6O4	SP3		●
Arg-Asn-Xle	10.039	C16H31N7O5	SP3		●
Tyr-Xle-Xle	14.462	C21H33N3O5	SP3		●	●			●						●								0.292-0.601
Xle-Lys-Tyr	9.485	C21H34N4O5	SP3		●							●
Xle-Ala-Xle-Asp	11.018	C19H34N4O7	SP3
Xle-Asp-Xle-Xle	15.933	C22H40N4O7	SP3
Pro-Ser-Phe-Phe	15.48	C26H32N4O6	SP3																				0.982
Xle-Val-Xle-Arg	10.451	C23H45N7O5	SP3		●
Xle-Ala-Tyr-Phe	15.089	C27H36N4O6	SP3	●																			0.781-0.809
Xle-Arg-Asn-Xle	10.04	C22H42N8O6	SP3		●
Pro-Gln-Tyr-Xle	10.909	C25H37N5O7	SP3	●																			0.447-0.545
Tyr-Pro-Glu-Xle	12.981	C25H36N4O8	SP3	●					●						●
Thr-Xle-Lys-Tyr	10.118	C25H41N5O7	SP3		●
Tyr-Pro	6.877	C14H18N2O4	SP4	●	●	●	●	●				●		●		●
Xle-Ala-Phe	13.114	C18H27N3O4	SP4		●																		0.820-0.870
Phe-Gly-Lys	9.467	C17H26N4O4	SP4	●	●							●											0.853
Glu-Val-Phe	11.101	C19H27N3O6	SP4	●
Tyr-Pro-Glu	7.094	C19H25N3O7	SP4	●
Arg-Glu-Xle	7.738	C17H32N6O6	SP4	●
Glu-Val-Phe-Gly	10.193	C21H30N4O7	SP4	●
Glu-Val-Phe-Ala	12.03	C22H32N4O7	SP4
Tyr-Gly-Xle-Xle	13.967	C23H36N4O6	SP4																				0.429-0.747
Tyr-Gly-Xle-Glu	10.004	C22H32N4O8	SP4
Glu-Asn-Xle-Xle	12.641	C21H37N5O8	SP4	●
Val-Xle-Pro-Tyr	12.08	C25H38N4O6	SP4	●
His-Ala-Phe-Glu	8.139	C23H30N6O7	SP4		●
His-Xle-Ser-Phe	13.337	C24H34N6O6	SP4	●																			0.611-0.687
Xle-Thr-Glu-Phe	12.291	C24H36N4O8	SP4		●
Trp-Xle-Gln-Pro	12.98	C27H38N6O6	SP4	●		●	●					●											0.793-0.852
Gln-Tyr-Xle-Tyr	11.675	C29H39N5O8	SP4	●
